# Supplementary material for: Torque Teno Virus: A Promising Biomarker in Kidney Transplant Recipients
Source: Int J Mol Sci. 2024 Jul 15;25(14):7744. doi: 10.3390/ijms25147744 (PMC11277443; doi:10.3390/ijms25147744)
Supplement: Supplementary file 1 [file ijms-25-07744-s001.zip]

Archive with 1 entries (1 files):
- ijms-3026041-supplementary.xlsx
