# Supplementary material for: Torque Teno Virus: A Promising Biomarker in Kidney Transplant Recipients
Source: Int J Mol Sci. 2024 Jul 15;25(14):7744. doi: 10.3390/ijms25147744 (PMC11277443; doi:10.3390/ijms25147744)
Supplement: Supplementary file 1 [file ijms-25-07744-s001.zip › ijms-3026041-supplementary.xlsx]

## Sheet: suppl Table S1
Spearman Correlation Coefficients
Prob > |r| under H0: Rho=0
Number of Observations
	age	Follow-up days	Dialysis years	pTTV	uTTV	Creatinine	Leukocytes	Lymphocytes	CMV	FK
age	1	-0.25172	0.10511	0.17508	0.06366	-0.00600	-0.33694	-0.45566	-0.04308	0.09657
		0.1078	0.5077	0.2674	0.7337	0.9699	0.0445	0.0052	0.8212	0.5481
	42	42	42	42	31	42	36	36	30	41
Follow-up days	-0.25172	1	-0.17905	0.29778	0.27339	-0.27216	0.14902	0.27272	0.21915	-0.02715
	0.1078		0.2566	0.0555	0.1367	0.0812	0.3857	0.1076	0.2446	0.8662
	42	42	42	42	31	42	36	36	30	41
Dialysis years	0.10511	-0.17905	1	0.04839	-0.00316	0.17640	-0.44353	-0.53258	0.16899	-0.10471
	0.5077	0.2566		0.7609	0.9865	0.2638	0.0067	0.0008	0.3720	0.5147
	42	42	42	42	31	42	36	36	30	41
pTTV	0.17508	0.29778	0.04839	1	0.49290	-0.31148	-0.02832	-0.05227	0.23623	-0.00960
	0.2674	0.0555	0.7609		0.0048	0.0446	0.8698	0.7621	0.2088	0.9525
	42	42	42	42	31	42	36	36	30	41
uTTV	0.06366	0.27339	-0.00316	0.49290	1	0.18584	0.15065	0.17090	0.09009	-0.25500
	0.7337	0.1367	0.9865	0.0048		0.3168	0.4626	0.4039	0.6685	0.1739
	31	31	31	31	31	31	26	26	25	30
Creatinine	-0.00600	-0.27216	0.17640	-0.31148	0.18584	1	-0.00386	0.04988	0.13551	-0.18272
	0.9699	0.0812	0.2638	0.0446	0.3168		0.9822	0.7727	0.4752	0.2528
	42	42	42	42	31	42	36	36	30	41
Leukocytes	-0.33694	0.14902	-0.44353	-0.02832	0.15065	-0.00386	1	0.78667	0.04461	0.23172
	0.0445	0.3857	0.0067	0.8698	0.4626	0.9822		<.0001	0.8217	0.1739
	36	36	36	36	26	36	36	36	28	36
Lymphocytes	-0.45566	0.27272	-0.53258	-0.05227	0.17090	0.04988	0.78667	1	-0.13027	0.20892
	0.0052	0.1076	0.0008	0.7621	0.4039	0.7727	<.0001		0.5088	0.2214
	36	36	36	36	26	36	36	36	28	36
CMV	-0.04308	0.21915	0.16899	0.23623	0.09009	0.13551	0.04461	-0.13027	1	-0.10318
	0.8212	0.2446	0.3720	0.2088	0.6685	0.4752	0.8217	0.5088		0.5874
	30	30	30	30	25	30	28	28	30	30
FK	0.09657	-0.02715	-0.10471	-0.00960	-0.25500	-0.18272	0.23172	0.20892	-0.10318	1
	0.5481	0.8662	0.5147	0.9525	0.1739	0.2528	0.1739	0.2214	0.5874
	41	41	41	41	30	41	36	36	30	41
